# Supplementary material for: Radiosensitization of PC3 Prostate Cancer Cells by 5-Thiocyanato-2′-deoxyuridine
Source: Cancers (Basel). 2022 Apr 18;14(8):2035. doi: 10.3390/cancers14082035 (PMC9025292; doi:10.3390/cancers14082035)
Supplement: Supplementary file 1 [file cancers-14-02035-s001.zip]

Archive with 1 entries (1 files):
- cancers-1694280-supplementary.pdf
